# Supplementary material for: Two new species of Hygrophorus from temperate Himalayan Oak forests of Pakistan
Source: MycoKeys. 2019 Jul 10;56:33–47. doi: 10.3897/mycokeys.56.30280 (PMC6637032; doi:10.3897/mycokeys.56.30280)
Supplement: XML Treatment for Hygrophorus alboflavescens [file mycokeys.56.30280-treatment1.xml]

<!DOCTYPE tp:taxon-treatment
  PUBLIC "-//TaxonX//DTD Taxonomic Treatment Publishing DTD v0 20100105//EN" "tax-treatment-NSO.dtd">
<tp:taxon-treatment xmlns:tp="http://www.plazi.org/taxpub"><tp:treatment-meta><kwd-group><label>Taxon classification</label><kwd><named-content xmlns:xlink="http://www.w3.org/1999/xlink" content-type="kingdom">Fungi</named-content></kwd><kwd><named-content xmlns:xlink="http://www.w3.org/1999/xlink" content-type="order">Agaricales</named-content></kwd><kwd><named-content xmlns:xlink="http://www.w3.org/1999/xlink" content-type="family">Hygrophoraceae</named-content></kwd></kwd-group><mixed-citation publication-type="journal"><person-group><name><surname>Naseer</surname><given-names>Arooj</given-names></name><name><surname>Khalid</surname><given-names>Abdul Nasir</given-names></name><name><surname>Healy</surname><given-names>Rosanne</given-names></name><name><surname>Smith</surname><given-names>Matthew E.</given-names></name></person-group><article-title>Two new species of <italic><tp:taxon-name><tp:taxon-name-part taxon-name-part-type="genus" reg="Hygrophorus">Hygrophorus</tp:taxon-name-part></tp:taxon-name></italic> from temperate Himalayan Oak forests of Pakistan</article-title><source>MycoKeys</source><day>10</day><month>7</month><year>2019</year><volume>56</volume><fpage>33</fpage><lpage>47</lpage><pub-id pub-id-type="doi">10.3897/mycokeys.56.30280</pub-id></mixed-citation></tp:treatment-meta><tp:nomenclature><tp:taxon-name>
              <tp:taxon-name-part taxon-name-part-type="genus" reg="Hygrophorus">Hygrophorus</tp:taxon-name-part>
              <tp:taxon-name-part taxon-name-part-type="species" reg="alboflavescens">alboflavescens</tp:taxon-name-part>
              <object-id xmlns:xlink="http://www.w3.org/1999/xlink" content-type="mycobank" xlink:type="simple">MB828146</object-id>
            </tp:taxon-name><tp:taxon-authority>A. Naseer &amp; A.N. Khalid</tp:taxon-authority><tp:taxon-status xmlns:xlink="http://www.w3.org/1999/xlink" xlink:type="simple">sp. nov.</tp:taxon-status><xref ref-type="fig" rid="F1">Figures 1</xref><xref ref-type="fig" rid="F2">, 2</xref></tp:nomenclature><tp:treatment-sec sec-type="diagnosis" id="SECID0E1TAE"><title>Diagnosis.</title><p><italic><tp:taxon-name><tp:taxon-name-part taxon-name-part-type="genus" reg="Hygrophorus">Hygrophorus</tp:taxon-name-part><tp:taxon-name-part taxon-name-part-type="species" reg="alboflavescens">alboflavescens</tp:taxon-name-part></tp:taxon-name></italic> can be distinguished from related species by its white, centrally depressed pileus having yellow dots, with straight, even margins; occurrence of white stipe with yellow patches at lower half and broader (4.98 μm) basidiospores.</p><fig id="F1" position="float" orientation="portrait"><label>Figure 1.</label><caption><p>Morphology of <italic><tp:taxon-name><tp:taxon-name-part taxon-name-part-type="genus" reg="Hygrophorus">Hygrophorus</tp:taxon-name-part><tp:taxon-name-part taxon-name-part-type="species" reg="alboflavescens">alboflavescens</tp:taxon-name-part></tp:taxon-name></italic> (Holotype). <bold>A–D</bold> Basidiomata <bold>A, B</bold><ext-link xmlns:xlink="http://www.w3.org/1999/xlink" ext-link-type="gen" xlink:href="LAH35244" xlink:type="simple">LAH35244</ext-link>; <abbrev xmlns:xlink="http://www.w3.org/1999/xlink" content-type="institution" xlink:title="University of Florida Fungal Herbarium, Gainesville FL, USA" id="ABBRID0EHVAE" xlink:type="simple">FLAS</abbrev>-F-59457 <bold>C, D</bold><ext-link xmlns:xlink="http://www.w3.org/1999/xlink" ext-link-type="gen" xlink:href="LAH35243" xlink:type="simple">LAH35243</ext-link>. Scale bar: 1.5 cm.</p></caption><graphic xmlns:xlink="http://www.w3.org/1999/xlink" xlink:href="mycokeys-56-033-g001.jpg" position="float" orientation="portrait" xlink:type="simple" id="oo_316816.jpg"/></fig><fig id="F2" position="float" orientation="portrait"><label>Figure 2.</label><caption><p>Anatomy of <italic><tp:taxon-name><tp:taxon-name-part taxon-name-part-type="genus" reg="Hygrophorus">Hygrophorus</tp:taxon-name-part><tp:taxon-name-part taxon-name-part-type="species" reg="alboflavescens">alboflavescens</tp:taxon-name-part></tp:taxon-name></italic>. <bold>A–D</bold><ext-link xmlns:xlink="http://www.w3.org/1999/xlink" ext-link-type="gen" xlink:href="LAH35243" xlink:type="simple">LAH35243</ext-link> (holotype) <bold>A</bold> Basida <bold>B</bold> Basidiospores <bold>C</bold> Pileipellis <bold>D</bold> Stipitipellis. Scale bars: 2.0 μm (<bold>A</bold>); 4.5 μm (<bold>B</bold>); 13.7 μm (<bold>C</bold>); 7.8 μm (<bold>D</bold>).</p></caption><graphic xmlns:xlink="http://www.w3.org/1999/xlink" xlink:href="mycokeys-56-033-g002.jpg" position="float" orientation="portrait" xlink:type="simple" id="oo_316817.jpg"/></fig></tp:treatment-sec><tp:treatment-sec sec-type="Typification" id="SECID0EHXAE"><title>Typification.</title><p>PAKISTAN. Khyber Pakhtunkhwa Province, Swat, Shawar Valley, 2100 m alt., solitary or in pairs, on soil under <italic><tp:taxon-name><tp:taxon-name-part taxon-name-part-type="genus" reg="Quercus">Quercus</tp:taxon-name-part><tp:taxon-name-part taxon-name-part-type="species" reg="incana">incana</tp:taxon-name-part></tp:taxon-name></italic>, 14 July 2014, Arooj Naseer &amp; Abdul Nasir Khalid, ASSW36 (holotype: <ext-link xmlns:xlink="http://www.w3.org/1999/xlink" ext-link-type="gen" xlink:href="LAH35243" xlink:type="simple">LAH35243</ext-link>).</p></tp:treatment-sec><tp:treatment-sec sec-type="etymology" id="SECID0E4XAE"><title>Etymology.</title><p>The species epithet refers to the white pileus with yellow dots and white stipe with yellow patches.</p><p><bold><italic>Basidiomata</italic></bold> medium to large sized. <bold><italic>Pileus</italic></bold> 7–10.5 cm in diameter, butter white (0.1B 8.8/0.3) with yellow (5.2Y 4.3/4) dots, plane, centrally depressed, context moderately thick, margin, even, smooth, straight, sometime incurved. <bold><italic>Lamellae</italic></bold> white (5.1GY 7.9/1.9) with yellow (6.1 Y 6.8/5.5) and pink (2.8Y 6.9/3.9) colouration, decurrent, thick, distant, L = 30–41, even, entire. <bold><italic>Lamellulae</italic></bold> irregular, of variable length, alternating with lamellae. <bold><italic>Stipe</italic></bold> 1.5–2.5 cm thick at apex, 0.5–1.5 cm at base, 8 –12.5 cm long, white (0.1B 8.8/0.3) with yellow (5.4Y 5.3/4) patches at lower half, cylindrical, slightly tapering at base, central, hollow.</p><p><bold><italic>Basidiospores</italic></bold> [60/3/2] (5.52–) 5.6–7.9 (–8.1) × (3.84–) 3.9–6.5 (–6.7), avL × avW = 6.64 × 4.98, Q = (1.20–) 1.21 × 1.40 (–1.43), avQ = 1.34, light green to hyaline in 5% KOH, ellipsoid, oblong, thick-walled. <bold><italic>Basidia</italic></bold> 31.6–48.8 × 5.8–6.7 μm, hyaline in 5% KOH, four-spored, clavate with long sterigmata (up to 3.0–4.2 μm), densely guttulated. <bold><italic>Hymenophoral Trama</italic></bold> 4–5.2 μm in diameter, thin-walled, branched, septate, oil contents, clamp connection present. <bold><italic>Pileipellis</italic></bold> an ixocutis of wide, thick hyphae, 3.0–5.5 μm in diameter. <bold><italic>Stipitipellis</italic></bold> a cutis of parallel and erect hyphae, 3.1–5.3 μm in diameter, light yellow in 5% KOH, septate. <bold><italic>Clamp Connections</italic></bold> present in all tissues.</p></tp:treatment-sec><tp:treatment-sec sec-type="distribution" id="SECID0EQZAE"><title>Habit and distribution.</title><p>Solitary and in pairs on soil under <italic><tp:taxon-name><tp:taxon-name-part taxon-name-part-type="genus" reg="Quercus">Quercus</tp:taxon-name-part><tp:taxon-name-part taxon-name-part-type="species" reg="incana">incana</tp:taxon-name-part></tp:taxon-name></italic>, at 2100 m a.s.l., in thick moist temperate forest of the western Himalaya.</p></tp:treatment-sec><tp:treatment-sec sec-type="material" id="SECID0EB1AE"><title>Additional material examined.</title><p>PAKISTAN, Khyber Pakhtunkhwa province, Swat, Shawar Valley, 2100 m a.s.l., solitary or in a pair, on soil under <italic><tp:taxon-name><tp:taxon-name-part taxon-name-part-type="genus" reg="Quercus">Quercus</tp:taxon-name-part><tp:taxon-name-part taxon-name-part-type="species" reg="incana">incana</tp:taxon-name-part></tp:taxon-name></italic>, 14 July 2014, Arooj Naseer &amp; Abdul Nasir Khalid, ASSW81 (<ext-link xmlns:xlink="http://www.w3.org/1999/xlink" ext-link-type="gen" xlink:href="LAH35244" xlink:type="simple">LAH35244</ext-link>; <abbrev xmlns:xlink="http://www.w3.org/1999/xlink" content-type="institution" xlink:title="University of Florida Fungal Herbarium, Gainesville FL, USA" id="ABBRID0EX1AE" xlink:type="simple">FLAS</abbrev>-F-59457).</p></tp:treatment-sec><tp:treatment-sec sec-type="notes" id="SECID0E31AE"><title>Notes.</title><p><italic><tp:taxon-name><tp:taxon-name-part taxon-name-part-type="genus" reg="Hygrophorus">Hygrophorus</tp:taxon-name-part><tp:taxon-name-part taxon-name-part-type="species" reg="alboflavescens">alboflavescens</tp:taxon-name-part></tp:taxon-name></italic> nom. prov. can be distinguished from closely related species by the following combination of characters: a white, plane, centrally depressed pileus having straight margins; stipe that is white above and yellow below; and broadly ellipsoid spores. The closely related species <italic><tp:taxon-name><tp:taxon-name-part taxon-name-part-type="genus" reg="Hygrophorus">Hygrophorus</tp:taxon-name-part><tp:taxon-name-part taxon-name-part-type="species" reg="penarioides">penarioides</tp:taxon-name-part></tp:taxon-name></italic> is <!--PageBreak -->also an oak-specific species (Table <xref ref-type="table" rid="T1">1</xref>). However, they differ morphologically. <italic><tp:taxon-name><tp:taxon-name-part taxon-name-part-type="genus" reg="Hygrophorus">Hygrophorus</tp:taxon-name-part><tp:taxon-name-part taxon-name-part-type="species" reg="penarioides">penarioides</tp:taxon-name-part></tp:taxon-name></italic> can easily be distinguished by its convex pileus with broad umbo and its involute margins (<xref ref-type="bibr" rid="B11">Jacobsson and Larsson 2007</xref>), whereas <italic><tp:taxon-name><tp:taxon-name-part taxon-name-part-type="genus" reg="Hygrophorus">H.</tp:taxon-name-part><tp:taxon-name-part taxon-name-part-type="species" reg="alboflavescens">alboflavescens</tp:taxon-name-part></tp:taxon-name></italic> has centrally depressed pileus (without umbo) and straight margins. <italic><tp:taxon-name><tp:taxon-name-part taxon-name-part-type="genus" reg="Hygrophorus">Hygrophorus</tp:taxon-name-part><tp:taxon-name-part taxon-name-part-type="species" reg="penarioides">penarioides</tp:taxon-name-part></tp:taxon-name></italic> has a pure white pileus and stipe which become cream or slightly pinkish with age, whereas <italic><tp:taxon-name><tp:taxon-name-part taxon-name-part-type="genus" reg="Hygrophorus">H.</tp:taxon-name-part><tp:taxon-name-part taxon-name-part-type="species" reg="alboflavescens">alboflavescens</tp:taxon-name-part></tp:taxon-name></italic> has a white stipe and pileus with yellow colouration on both. <italic><tp:taxon-name><tp:taxon-name-part taxon-name-part-type="genus" reg="Hygrophorus">Hygrophorus</tp:taxon-name-part><tp:taxon-name-part taxon-name-part-type="species" reg="alboflavescens">alboflavescens</tp:taxon-name-part></tp:taxon-name></italic> has a longer stipe (8–12.5 cm) and broader spores (3.9–6.7 μm) as compared to <italic><tp:taxon-name><tp:taxon-name-part taxon-name-part-type="genus" reg="Hygrophorus">H.</tp:taxon-name-part><tp:taxon-name-part taxon-name-part-type="species" reg="penarioides">penarioides</tp:taxon-name-part></tp:taxon-name></italic>. <italic><tp:taxon-name><tp:taxon-name-part taxon-name-part-type="genus" reg="Hygrophorus">Hygrophorus</tp:taxon-name-part><tp:taxon-name-part taxon-name-part-type="species" reg="alboflavescens">alboflavescens</tp:taxon-name-part></tp:taxon-name></italic> is further differentiated from closely related taxa, <italic><tp:taxon-name><tp:taxon-name-part taxon-name-part-type="genus" reg="Hygrophorus">H.</tp:taxon-name-part><tp:taxon-name-part taxon-name-part-type="species" reg="sordidus">sordidus</tp:taxon-name-part></tp:taxon-name></italic>, which has a convex, expanded to plane pileus that is larger (8–20 cm broad) compared with the smaller (7–10.5 cm broad), centrally depressed pileus of <italic><tp:taxon-name><tp:taxon-name-part taxon-name-part-type="genus" reg="Hygrophorus">H.</tp:taxon-name-part><tp:taxon-name-part taxon-name-part-type="species" reg="alboflavescens">alboflavescens</tp:taxon-name-part></tp:taxon-name>. <tp:taxon-name><tp:taxon-name-part taxon-name-part-type="genus" reg="Hygrophorus">Hygrophorus</tp:taxon-name-part><tp:taxon-name-part taxon-name-part-type="species" reg="alboflavescens">alboflavescens</tp:taxon-name-part></tp:taxon-name></italic> has even, smooth and straight margins that differ from involute and subnoccose margins of <italic><tp:taxon-name><tp:taxon-name-part taxon-name-part-type="genus" reg="Hygrophorus">H.</tp:taxon-name-part><tp:taxon-name-part taxon-name-part-type="species" reg="sordidus">sordidus</tp:taxon-name-part></tp:taxon-name></italic>. Molecular analyses based on <abbrev xmlns:xlink="http://www.w3.org/1999/xlink" xlink:title="internal transcribed spacer" id="ABBRID0E16AE" xlink:type="simple">ITS</abbrev> and <abbrev xmlns:xlink="http://www.w3.org/1999/xlink" xlink:title="large subunit" id="ABBRID0E56AE" xlink:type="simple">LSU</abbrev> regions also support <italic><tp:taxon-name><tp:taxon-name-part taxon-name-part-type="genus" reg="Hygrophorus">H.</tp:taxon-name-part><tp:taxon-name-part taxon-name-part-type="species" reg="alboflavescens">alboflavescens</tp:taxon-name-part></tp:taxon-name></italic> as a distinct taxon and demonstrate its <abbrev xmlns:xlink="http://www.w3.org/1999/xlink" xlink:title="ectomycorrhizal" id="ABBRID0EOAAG" xlink:type="simple">ECM</abbrev> relationship with oak in Pakistan.</p><table-wrap id="T1" position="float" orientation="portrait"><label>Table 1.</label><caption><p>Comparsion of <italic><tp:taxon-name><tp:taxon-name-part taxon-name-part-type="genus" reg="Hygrophorus">Hygrophorus</tp:taxon-name-part></tp:taxon-name></italic> spp. from Pakistan with morphologically similar species.</p></caption><table id="TID0EMGAG" rules="all"><tbody><tr><th rowspan="1" colspan="1">Characters/ Species</th><th rowspan="1" colspan="1"><italic><tp:taxon-name><tp:taxon-name-part taxon-name-part-type="genus" reg="Hygrophorus">H.</tp:taxon-name-part><tp:taxon-name-part taxon-name-part-type="species" reg="alboflavescens">alboflavescens</tp:taxon-name-part></tp:taxon-name></italic> sp. nov.</th><th rowspan="1" colspan="1"><italic><tp:taxon-name><tp:taxon-name-part taxon-name-part-type="genus" reg="Hygrophorus">H.</tp:taxon-name-part><tp:taxon-name-part taxon-name-part-type="species" reg="penarioides">penarioides</tp:taxon-name-part></tp:taxon-name></italic> Jacobsson &amp; E. Larss.</th><th rowspan="1" colspan="1"><italic><tp:taxon-name><tp:taxon-name-part taxon-name-part-type="genus" reg="Hygrophorus">H.</tp:taxon-name-part><tp:taxon-name-part taxon-name-part-type="species" reg="sordidus">sordidus</tp:taxon-name-part></tp:taxon-name></italic> Peck</th><th rowspan="1" colspan="1"><italic><tp:taxon-name><tp:taxon-name-part taxon-name-part-type="genus" reg="Hygrophorus">H.</tp:taxon-name-part><tp:taxon-name-part taxon-name-part-type="species" reg="scabrellus">scabrellus</tp:taxon-name-part></tp:taxon-name></italic> sp. nov.</th><th rowspan="1" colspan="1"><italic><tp:taxon-name><tp:taxon-name-part taxon-name-part-type="genus" reg="Hygrophorus">H.</tp:taxon-name-part><tp:taxon-name-part taxon-name-part-type="species" reg="eburneus">eburneus</tp:taxon-name-part></tp:taxon-name></italic> (Bull.) Fr.</th><th rowspan="1" colspan="1"><italic><tp:taxon-name><tp:taxon-name-part taxon-name-part-type="genus" reg="Hygrophorus">H.</tp:taxon-name-part><tp:taxon-name-part taxon-name-part-type="species" reg="cossus">cossus</tp:taxon-name-part></tp:taxon-name></italic> (Sowerby) Fr.</th></tr><tr><td rowspan="1" colspan="7">
                      <bold>Pileus</bold>
                    </td></tr><tr><td rowspan="1" colspan="1">Shape</td><td rowspan="1" colspan="1">Centrally depressed</td><td rowspan="1" colspan="1">Convex</td><td rowspan="1" colspan="1">Convex, expand to plane</td><td rowspan="1" colspan="1">Plano convex</td><td rowspan="1" colspan="1">Obtuse to convex</td><td rowspan="1" colspan="1">Broadly convex to nearly plane</td></tr><tr><td rowspan="1" colspan="1">Colour</td><td rowspan="1" colspan="1">Pure white with yellow dots</td><td rowspan="1" colspan="1">Pure white with creamy centre</td><td rowspan="1" colspan="1">Pure white or rarely tinged yellowish buff</td><td rowspan="1" colspan="1">Off-white with dark green</td><td rowspan="1" colspan="1">White</td><td rowspan="1" colspan="1">Pale orchraceous grey</td></tr><tr><td rowspan="1" colspan="1">Size</td><td rowspan="1" colspan="1">7–10.5 cm</td><td rowspan="1" colspan="1">9–15 cm</td><td rowspan="1" colspan="1">8–20 cm</td><td rowspan="1" colspan="1">2.4–2.8 cm</td><td rowspan="1" colspan="1">2–7(10) cm</td><td rowspan="1" colspan="1">3–7 cm</td></tr><tr><td rowspan="1" colspan="1">Umbo</td><td rowspan="1" colspan="1">No umbo</td><td rowspan="1" colspan="1">Broad umbo</td><td rowspan="1" colspan="1">No umbo</td><td rowspan="1" colspan="1">No Umbo</td><td rowspan="1" colspan="1">Umbonate</td><td rowspan="1" colspan="1">Obtuse nearly plane</td></tr><tr><td rowspan="1" colspan="1">Margins</td><td rowspan="1" colspan="1">Even, smooth, straight, sometime incurved</td><td rowspan="1" colspan="1">Strongly involute</td><td rowspan="1" colspan="1">Involute and subnoccose</td><td rowspan="1" colspan="1">Even, smooth, incurved</td><td rowspan="1" colspan="1">Even, involute and floccose-pubescent</td><td rowspan="1" colspan="1">Incurved</td></tr><tr><td rowspan="1" colspan="7">
                      <bold>Stipe</bold>
                    </td></tr><tr><td rowspan="1" colspan="1">Surface</td><td rowspan="1" colspan="1">Dry, yellow patches on lower half</td><td rowspan="1" colspan="1">Finely floccose in uppermost part</td><td rowspan="1" colspan="1">Dry, glabrous, upper portion obscurely noccose</td><td rowspan="1" colspan="1">Scales on whole stipe</td><td rowspan="1" colspan="1">Fine scales at apex only and rest of stipe is smooth</td><td rowspan="1" colspan="1">Fibrillose-punctate to scabrous at apex, lower two-thirds covered by gelatinous sheath</td></tr><tr><td rowspan="1" colspan="1">Shape</td><td rowspan="1" colspan="1">Cylindrical</td><td rowspan="1" colspan="1">Strongly attenuated towards base</td><td rowspan="1" colspan="1">Equal, sometimes attenuated towards base</td><td rowspan="1" colspan="1">Cylindrical, finely scaled</td><td rowspan="1" colspan="1">Equal/tapered downward/ with a greatly attenuated vermiform base,</td><td rowspan="1" colspan="1">Equal, tapered at base</td></tr><tr><td rowspan="1" colspan="1">Colour</td><td rowspan="1" colspan="1">White with yellow patches at lower half</td><td rowspan="1" colspan="1">White, in lower part creamy</td><td rowspan="1" colspan="1">White</td><td rowspan="1" colspan="1">Yellowish-green with white apex</td><td rowspan="1" colspan="1">White stipe</td><td rowspan="1" colspan="1">Salmon-buff to cinnamon</td></tr><tr><td rowspan="1" colspan="1">Size</td><td rowspan="1" colspan="1">1.5–2.5 cm thick 8–12.5 cm long</td><td rowspan="1" colspan="1">15–35 mm thick 60–100 mm long</td><td rowspan="1" colspan="1">1.5–3.0 cm thick 6–10 cm long</td><td rowspan="1" colspan="1">0.3–0.5 cm thick 2.1–2.4 cm long</td><td rowspan="1" colspan="1">2–8(15) mm thick 4.5–15(18) cm long</td><td rowspan="1" colspan="1">(3)8–12 mm thick 4–9 cm long</td></tr><tr><td rowspan="1" colspan="7">
                      <bold>Basidiospores</bold>
                    </td></tr><tr><td rowspan="1" colspan="1">Size</td><td rowspan="1" colspan="1">6.64 × 4.98 μm</td><td rowspan="1" colspan="1">1.13–1.6 μm</td><td rowspan="1" colspan="1">6–8 × (3.5) 4–5.5 μm</td><td rowspan="1" colspan="1">6.5 × 3.84 μm</td><td rowspan="1" colspan="1">6–8(9) × 3.5–5 μm</td><td rowspan="1" colspan="1">7–9 × 4–4.5 μm</td></tr><tr><td rowspan="1" colspan="1">Shape</td><td rowspan="1" colspan="1">Ellipsoid, oblong</td><td rowspan="1" colspan="1">Broadly ellipsoid to ovoid</td><td rowspan="1" colspan="1">Ellipsoid, smooth</td><td rowspan="1" colspan="1">Ovoid to ellipsoid</td><td rowspan="1" colspan="1">Ellipsoid, smooth</td><td rowspan="1" colspan="1">Ellipsoid</td></tr><tr><td rowspan="1" colspan="1">
                      <bold>Habitat</bold>
                    </td><td rowspan="1" colspan="1">Oak specific</td><td rowspan="1" colspan="1">Oak specific</td><td rowspan="1" colspan="1">Oak-hickory woods</td><td rowspan="1" colspan="1">Oak specific</td><td rowspan="1" colspan="1"><italic><tp:taxon-name><tp:taxon-name-part taxon-name-part-type="genus" reg="Fagus">Fagus</tp:taxon-name-part></tp:taxon-name></italic> specific</td><td rowspan="1" colspan="1">Oak specific</td></tr></tbody></table></table-wrap><!--PageBreak --></tp:treatment-sec><ref-list><ref id="B11"><mixed-citation xmlns:xlink="http://www.w3.org/1999/xlink" xlink:type="simple"><person-group><name name-style="western"><surname>Jacobsson</surname><given-names>S</given-names></name><name name-style="western"><surname>Larsson</surname><given-names>E</given-names></name></person-group> (<year>2007</year>) <article-title><italic><tp:taxon-name><tp:taxon-name-part taxon-name-part-type="genus">Hygrophorus</tp:taxon-name-part><tp:taxon-name-part taxon-name-part-type="species">penarioides</tp:taxon-name-part></tp:taxon-name></italic>, a new species identified using morphology and ITS sequence data.</article-title><source>Mycotaxon</source><volume>99</volume>: <fpage>337</fpage>–<lpage>343</lpage>.</mixed-citation></ref></ref-list></tp:taxon-treatment>
