# Supplementary material for: Two new species of Hygrophorus from temperate Himalayan Oak forests of Pakistan
Source: MycoKeys. 2019 Jul 10;56:33–47. doi: 10.3897/mycokeys.56.30280 (PMC6637032; doi:10.3897/mycokeys.56.30280)
Supplement: XML Treatment for Hygrophorus scabrellus [file mycokeys.56.30280-treatment2.xml]

<!DOCTYPE tp:taxon-treatment
  PUBLIC "-//TaxonX//DTD Taxonomic Treatment Publishing DTD v0 20100105//EN" "tax-treatment-NSO.dtd">
<tp:taxon-treatment xmlns:tp="http://www.plazi.org/taxpub"><tp:treatment-meta><kwd-group><label>Taxon classification</label><kwd><named-content xmlns:xlink="http://www.w3.org/1999/xlink" content-type="kingdom">Fungi</named-content></kwd><kwd><named-content xmlns:xlink="http://www.w3.org/1999/xlink" content-type="order">Agaricales</named-content></kwd><kwd><named-content xmlns:xlink="http://www.w3.org/1999/xlink" content-type="family">Hygrophoraceae</named-content></kwd></kwd-group><mixed-citation publication-type="journal"><person-group><name><surname>Naseer</surname><given-names>Arooj</given-names></name><name><surname>Khalid</surname><given-names>Abdul Nasir</given-names></name><name><surname>Healy</surname><given-names>Rosanne</given-names></name><name><surname>Smith</surname><given-names>Matthew E.</given-names></name></person-group><article-title>Two new species of <italic><tp:taxon-name><tp:taxon-name-part taxon-name-part-type="genus" reg="Hygrophorus">Hygrophorus</tp:taxon-name-part></tp:taxon-name></italic> from temperate Himalayan Oak forests of Pakistan</article-title><source>MycoKeys</source><day>10</day><month>7</month><year>2019</year><volume>56</volume><fpage>33</fpage><lpage>47</lpage><pub-id pub-id-type="doi">10.3897/mycokeys.56.30280</pub-id></mixed-citation></tp:treatment-meta><tp:nomenclature><tp:taxon-name>
              <tp:taxon-name-part taxon-name-part-type="genus" reg="Hygrophorus">Hygrophorus</tp:taxon-name-part>
              <tp:taxon-name-part taxon-name-part-type="species" reg="scabrellus">scabrellus</tp:taxon-name-part>
              <object-id xmlns:xlink="http://www.w3.org/1999/xlink" content-type="mycobank" xlink:type="simple">MB828147</object-id>
            </tp:taxon-name><tp:taxon-authority>A. Naseer &amp; A.N. Khalid</tp:taxon-authority><tp:taxon-status xmlns:xlink="http://www.w3.org/1999/xlink" xlink:type="simple">sp. nov.</tp:taxon-status><xref ref-type="fig" rid="F3">Figures 3</xref><xref ref-type="fig" rid="F4">, 4</xref><!--PageBreak --></tp:nomenclature><tp:treatment-sec sec-type="diagnosis" id="SECID0E6OAG"><title>Diagnosis.</title><p><italic><tp:taxon-name><tp:taxon-name-part taxon-name-part-type="genus" reg="Hygrophorus">Hygrophorus</tp:taxon-name-part><tp:taxon-name-part taxon-name-part-type="species" reg="scabrellus">scabrellus</tp:taxon-name-part></tp:taxon-name></italic> is characterised by off-white, plano-convex pileus with greyish, dark green fibrils; yellowish-green, longer (2.1–2.4 cm) stipe with white apex and fine scales along the whole stipe; ovoid to ellipsoid, smooth and smaller (6.5 × 3.8 μm) basidiospores.</p><fig id="F3" position="float" orientation="portrait"><label>Figure 3.</label><caption><p>Morphology of <italic><tp:taxon-name><tp:taxon-name-part taxon-name-part-type="genus" reg="Hygrophorus">Hygrophorus</tp:taxon-name-part><tp:taxon-name-part taxon-name-part-type="species" reg="scabrellus">scabrellus</tp:taxon-name-part></tp:taxon-name></italic>. <bold>A, B</bold> Basidiomata. <ext-link xmlns:xlink="http://www.w3.org/1999/xlink" ext-link-type="gen" xlink:href="LAH35245" xlink:type="simple">LAH35245</ext-link> (holotype). Scale bars: 0.88 cm (<bold>A</bold>); 0.48 cm (<bold>B</bold>).</p></caption><graphic xmlns:xlink="http://www.w3.org/1999/xlink" xlink:href="mycokeys-56-033-g003.jpg" position="float" orientation="portrait" xlink:type="simple" id="oo_316818.jpg"/></fig><fig id="F4" position="float" orientation="portrait"><label>Figure 4.</label><caption><p>Anatomy of <italic><tp:taxon-name><tp:taxon-name-part taxon-name-part-type="genus" reg="Hygrophorus">Hygrophorus</tp:taxon-name-part><tp:taxon-name-part taxon-name-part-type="species" reg="scabrellus">scabrellus</tp:taxon-name-part></tp:taxon-name></italic>. <bold>A–H</bold><ext-link xmlns:xlink="http://www.w3.org/1999/xlink" ext-link-type="gen" xlink:href="LAH35245" xlink:type="simple">LAH35245</ext-link> (holotype) <bold>A</bold> Basidia <bold>B</bold> Basidia with basidioles <bold>C</bold> Basidiospores <bold>D</bold> Cheilocystidia <bold>E</bold> Pleurocystidia <bold>F</bold> Stipitipellis <bold>G</bold> Tramal Hyphae <bold>H</bold> Pileipellis. Scale bars: 5.83 μm (<bold>A, B, D, E</bold>); 3.55 μm (<bold>C</bold>); 0.12 μm (<bold>F–H</bold>).</p></caption><graphic xmlns:xlink="http://www.w3.org/1999/xlink" xlink:href="mycokeys-56-033-g004.jpg" position="float" orientation="portrait" xlink:type="simple" id="oo_316819.jpg"/></fig></tp:treatment-sec><tp:treatment-sec sec-type="Typification" id="SECID0EISAG"><title>Typification.</title><p>PAKISTAN. Khyber Pakhtunkhwa Province, Swat, Toa, 2800 m a.s.l., on soil under <italic><tp:taxon-name><tp:taxon-name-part taxon-name-part-type="genus" reg="Quercus">Quercus</tp:taxon-name-part><tp:taxon-name-part taxon-name-part-type="species" reg="incana">incana</tp:taxon-name-part></tp:taxon-name></italic>, 15 July 2015, Arooj Naseer &amp; Abdul Nasir Khalid, AST51 (holotype: <ext-link xmlns:xlink="http://www.w3.org/1999/xlink" ext-link-type="gen" xlink:href="LAH35245" xlink:type="simple">LAH35245</ext-link>).</p><fig id="F5" position="float" orientation="portrait"><label>Figure 5.</label><caption><p>Phylogenetic relationship of <italic><tp:taxon-name><tp:taxon-name-part taxon-name-part-type="genus" reg="Hygrophorus">Hygrophorus</tp:taxon-name-part></tp:taxon-name></italic> spp. and its <abbrev xmlns:xlink="http://www.w3.org/1999/xlink" xlink:title="ectomycorrhizal" id="ABBRID0ENTAG" xlink:type="simple">ECM</abbrev> roots from Pakistan and their allied <italic><tp:taxon-name><tp:taxon-name-part taxon-name-part-type="genus" reg="Hygrophorus">Hygrophorus</tp:taxon-name-part></tp:taxon-name></italic> species based on nrDNA <abbrev xmlns:xlink="http://www.w3.org/1999/xlink" xlink:title="internal transcribed spacer" id="ABBRID0EYTAG" xlink:type="simple">ITS</abbrev> sequences using the Maximum Likelihood method. Sequences generated during this study are in bold letters. Sequences from root tips were labelled as <abbrev xmlns:xlink="http://www.w3.org/1999/xlink" xlink:title="ectomycorrhizal" id="ABBRID0E3TAG" xlink:type="simple">ECM</abbrev>.</p></caption><graphic xmlns:xlink="http://www.w3.org/1999/xlink" xlink:href="mycokeys-56-033-g005.jpg" position="float" orientation="portrait" xlink:type="simple" id="oo_316820.jpg"/></fig><fig id="F6" position="float" orientation="portrait"><label>Figure 6.</label><caption><p>Molecular phylogenetic analysis of <italic><tp:taxon-name><tp:taxon-name-part taxon-name-part-type="genus" reg="Hygrophorus">Hygrophorus</tp:taxon-name-part></tp:taxon-name></italic> spp. based on <abbrev xmlns:xlink="http://www.w3.org/1999/xlink" xlink:title="large subunit" id="ABBRID0EUUAG" xlink:type="simple">LSU</abbrev> sequences. Maximum likelihood phylogram of <italic><tp:taxon-name><tp:taxon-name-part taxon-name-part-type="genus" reg="Hygrophorus">Hygrophorus</tp:taxon-name-part></tp:taxon-name></italic> based on nrDNA <abbrev xmlns:xlink="http://www.w3.org/1999/xlink" xlink:title="large subunit" id="ABBRID0E6UAG" xlink:type="simple">LSU</abbrev> as generated with RAxML with 1000 bootstrap iterations. Bolded lettering refers to sequences generated in this study.</p></caption><graphic xmlns:xlink="http://www.w3.org/1999/xlink" xlink:href="mycokeys-56-033-g006.jpg" position="float" orientation="portrait" xlink:type="simple" id="oo_316821.jpg"/></fig></tp:treatment-sec><tp:treatment-sec sec-type="etymology" id="SECID0EIVAG"><title>Etymology.</title><p>The species epithet refers to the fine scales on the stipe.</p><p><bold><italic>Basidiomata</italic></bold> medium sized. <bold><italic>Pileus</italic></bold> 2.4–2.8 cm, creamy, off-white (7.9GY 6/1) with dark green, greyish fibrils (2.9GY 2.4/2), plano-convex, context moderately thick, <!--PageBreak -->margin even, smooth, incurved. <bold><italic>Lamellae</italic></bold> off-white to beige (4GY 6.8/2.4), subdecurrent to decurrent, thick, spaced to moderately close, L= 41–49, even, entire, undulate at margins. <bold><italic>Lamellulae</italic></bold> short, in two tiers, 1/3 of length of lamellae. <bold><italic>Stipe</italic></bold> 2.1–2.4 cm <!--PageBreak -->long, 0.3–0.5 cm in diameter, yellowish-green (9.3Y 4.4/2.4) with white (6.9GY 7/1) apex, finely scaled, cylindrical, slightly tapering at base, hollow.</p><p><bold><italic>Basidiospores</italic></bold> [30/1/1] (4.56–) 4.72–8.1 (–8.76) × (2.5–) 2.8–5.1 (–5.2) μm, avL × avW = 6.5 × 3.84 μm, Q = (1.5–) 1.57 × 1.89 (–1.86), avQ = 1.70, white to light yellow in 5% KOH, ovoid to ellipsoid, smooth, inamyloid. <bold><italic>Basidia</italic></bold> 30.2–42.3 × 6.8–9.3 μm, hyaline to light green in 5% KOH, narrowly clavate, four-spored, sterigmata long (6.2–7.2 μm), medium thick-walled, densely guttulate. <bold><italic>Hymenophoral Trama</italic></bold> 3.7–8.2 μm in diameter, bilateral, divergent hyphae, thin-walled, branched, septate. <bold><italic>Pileipellis</italic></bold> 3–3.7 μm in diameter, an ixotrichoderm, composed of branched septate hyphae. <bold><italic>Stipitipellis</italic></bold> 3.2–7.0 μm, a thin ixocutis to ixotrichoderm, composed of compact erect hyphae. <bold><italic>Clamp Connections</italic></bold> present in all tissues.</p></tp:treatment-sec><tp:treatment-sec sec-type="habitat" id="SECID0E6WAG"><title>Habitat and distribution.</title><p>Solitary on soil under <italic><tp:taxon-name><tp:taxon-name-part taxon-name-part-type="genus" reg="Quercus">Q.</tp:taxon-name-part><tp:taxon-name-part taxon-name-part-type="species" reg="incana">incana</tp:taxon-name-part></tp:taxon-name></italic>, at 2800 m a.s.l., in moist temperate forest of Hindu Kush Himalayan range.</p><!--PageBreak --><!--PageBreak --></tp:treatment-sec></tp:taxon-treatment>
